# Supplementary material for: Pyrethroids in an AlphaFold2 Model of the Insect Sodium Channel
Source: Insects. 2022 Aug 18;13(8):745. doi: 10.3390/insects13080745 (PMC9409284; doi:10.3390/insects13080745)
Supplement: Supplementary file 1 [file insects-13-00745-s001.zip]

Archive with 1 entries (1 files):
- insects-1844594-supplementary.pdf
